# Supplementary material for: Cardiovascular and Clinical Manifestations of Marfan Syndrome and Other Inherited Connective Tissue Disorders with Coexisting Genetic Variants
Source: Cells. 2026 May 29;15(11):1001. doi: 10.3390/cells15111001 (PMC13256586; doi:10.3390/cells15111001)
Supplement: Supplementary file 1 [file cells-15-01001-s001.zip]

Archive with 5 entries (5 files):
- VIDEO S2.pptx
- File S1.xlsx
- TABLE S1.pdf
- TABLE S2.pdf
- VIDEO S1.pptx
