# Supplementary material for: Cardiovascular and Clinical Manifestations of Marfan Syndrome and Other Inherited Connective Tissue Disorders with Coexisting Genetic Variants
Source: Cells. 2026 May 29;15(11):1001. doi: 10.3390/cells15111001 (PMC13256586; doi:10.3390/cells15111001)
Supplement: Supplementary file 1 [file cells-15-01001-s001.zip › File S1.xlsx]

## Sheet: Base_HGVS
ID	Diagnosis	Gene 1	Position	Position + Exon	Mutation type	Severity	Gene 2	Position2	Position + Exon2	Mutation type2	Severity2	Gene 3	Position3	Position + Exon3	Mutation type3	Severity3
1	Marfan	FBN1	rs1555399963	NM_000138.4:c.1760G>A (p.Cys587Tyr) Exon:15/66	Missense	Pathogenic	MYPN	rs71534278	NM_032578.4(MYPN):c.3335C>A (p.Pro1112His) Exon:17/20	Missense	VUS	MYBPC3	rs727504288	NM_000256.3(MYBPC3):c.2441_2443delAGA (p.Lys814del) Exon:25/35	Inframe deletion	Likely pathogenic
2	Marfan	FBN1	rs794728335	NM_000138.4:c.6425G>A (p.Cys2142Tyr) Exon:53/66	Missense	Pathogenic	TNNT2	rs45578238	NM_001276345.2(TNNT2):c.650AGA[2] (p.Lys219_Lys220del) Exon:13/16	Inframe deletion	Pathogenic	MYBPC3	rs727504288	NM_000256.3(MYBPC3):c.2441_2443delAGA (p.Lys814del) Exon:25/35	Inframe deletion	Likely pathogenic
3	Marfan	FBN1		NM_000138.5(FBN1):c.3697C>T (p.Gln1233Ter) Exon:30/66	Missense	Likely pathogenic	SALL4		NM_020436.4(SALL4):c.2842del (p.Arg948GlufsTer15) Exon:4/4	Frameshift indel	Likely pathogenic	MYBPC3	rs727504288	NM_000256.3(MYBPC3):c.2441_2443delAGA (p.Lys814del) Exon:25/35	Inframe deletion	Likely pathogenic
4	Marfan	FBN1		NM_000138.5(FBN1):c.6734G>A (p.Cys2245Tyr) Exon:55/66	Missense	Pathogenic	MYBPC3	rs727504288	NM_000256.3(MYBPC3):c.2441_2443delAGA (p.Lys814del) Exon:25/35	Inframe deletion	Likely pathogenic	DES	rs41272699	NM_001927.4(DES):c.638C>T (p.Ala213Val) Exon:2/9	Missense	Pathogenic
5	Marfan	FBN1	rs1060501087	NM_000138.4:c.5720A>G (p.Asn1907Ser) Exon:47/66	Missense	Likely pathogenic	SOS1	rs727505381	NM_005633.4(SOS1):c.2104T>C (p.Tyr702His) Exon:	Missense	Pathogenic	MYBPC3	rs727504288	NM_000256.3(MYBPC3):c.2441_2443delAGA (p.Lys814del) Exon:25/35	Inframe deletion	Likely pathogenic
6	Marfan	FBN1		NM_000138.5(FBN1):c.8516del (p.Lys2839ArgfsTer7) Exon:66/66	Frameshift indel	Likely pathogenic	TTN	rs756339648	NM_001267550.2(TTN):c.54190+1G>A Exon:	Splice site	Likely pathogenic	MYBPC3	rs727504288	NM_000256.3(MYBPC3):c.2441_2443delAGA (p.Lys814del) Exon:25/35	Inframe deletion	Likely pathogenic
7	Marfan	FBN1	rs113812345	NM_000138.4:c.1546C>T (p.Arg516Ter) Exon:13/66	Missense	Pathogenic	MYBPC3	rs727504288	NM_000256.3(MYBPC3):c.2441_2443delAGA (p.Lys814del) Exon:25/35	Inframe deletion	Likely pathogenic
8	Marfan	FBN1	rs1555394562	NM_000138.4:c.7134C>G (p.Cys2378Trp) Exon:58/66	Missense	Likely pathogenic	MYBPC3	rs727504288	NM_000256.3(MYBPC3):c.2441_2443delAGA (p.Lys814del) Exon:25/35	Inframe deletion	Likely pathogenic
9	Marfan	FBN1		NM_000138.5(FBN1):c.5503T>C (p.Cys1835Arg) Exon:45/66	Missense	Likely pathogenic						TTN	rs770301886	NM_001267550.2(TTN):c.23206G>T (p.Val7736Phe) Exon:163/363	Missense	VUS
10	Marfan	FBN1	rs397515848	NM_000138.4:c.7180C>T (p.Arg2394Ter) Exon:58/66	Missense	Pathogenic						TTN	rs374419129	NM_001267550.2(TTN):c.44423A>C (p.Lys14808Thr) Exon:240/363	Missense	VUS
11	Marfan	FBN1	rs140583	NM_000138.4:c.2581C>T (p.Arg861Ter) Exon:22/66	Missense	Pathogenic						TTN		NM_001267550.2(TTN):c.88029dupT (p.Ile29344TyrfsTer3) Exon:330/363	Frameshift indel	Likely pathogenic
12	Marfan	FBN1	rs886041350	NM_000138.4:c.1957_1958del (p.Val653Ter) Exon:16/66	Frameshift indel	Pathogenic	TTN	rs758922909	NM_001267550.2(TTN):c.35713+1del Exon:161/363	Splice site	Likely pathogenic	SNTA1	rs1349643494	NM_003098.3(SNTA1):c.620G>A (p.Arg207Gln) Exon:5/8	Missense	Likely pathogenic
13	Marfan	FBN1	rs794728228	NM_000138.4:c.4621C>T (p.Arg1541Ter) Exon:38/66	Missense	Pathogenic						TTR	rs76992529	NM_000371.4(TTR):c.424G>A (p.Val142Ile) Exon:4/4	Missense	Pathogenic
14	Marfan	FBN1	rs794728228	NM_000138.4:c.4621C>T (p.Arg1541Ter) Exon:38/66	Missense	Pathogenic						TTR	rs76992529	NM_000371.4(TTR):c.424G>A (p.Val142Ile) Exon:4/4	Missense	Pathogenic
15	Marfan	FBN1	rs137854470	NM_000138.4:c.3350G>A (p.Cys1117Tyr) Exon:28/66	Missense	Pathogenic	COL5A1	rs4128539	NM_000093.5(COL5A1):c.5350G>A (p.Ala1784Thr) Exon:65/66	Missense	VUS
16	Marfan	FBN1	rs794728335	NM_000138.4:c.6425G>A (p.Cys2142Tyr) Exon:53/66	Missense	Pathogenic	COL5A1	rs768531108	NM_000093.5(COL5A1):c.3086C>T/C>A (p.Pro1029Leu/Gln) Exon:39/66	Missense	VUS
17	Marfan	COL5A1		NM_000093.5(COL5A1):c.4050del (p.Gly1351GlufsTer137) Exon:51/66	Frameshift indel	Likely pathogenic	FBN1		NM_000138.5(FBN1):c.6491G>A (p.Cys2164Tyr) Exon:53/66	Missense	VUS	MYPN		NM_032578.4(MYPN):c.2671del (p.Ile891Ter) Exon:12/20	Frameshift indel	Likely pathogenic
18	Marfan	FBN1		NM_000138.5(FBN1):c.7376G>A (p.Cys2459Tyr) Exon:60/66	Missense	VUS	COL3A1	rs1800255	NM_000090.3:c.2092G>A (p.Ala698Thr) Exon:30/51	Missense	VUS
19	Marfan	FBN1	rs363815	NM_000138.4:c.6331T>C (p.Cys2111Arg) Exon:52/66	Missense	Likely pathogenic	COL3A1		NM_000090.4(COL3A1):c.2092G>A (p.Ala698Thr) Exon:30/52	Missense	VUS
20	Marfan	FBN1	rs112911555	NM_000138.4:c.2861G>A (p.Arg954His) Exon:25/66	Missense	Likely pathogenic	COL3A1		NM_000090.4(COL3A1):c.2092G>A (p.Ala698Thr) Exon:30/51	Missense	VUS	MYPN	rs71534278	NM_032578.4(MYPN):c.3335C>A (p.Pro1112His) Exon:17/20	Missense	VUS
21	Marfan	FBN1		NM_000138.5(FBN1):c.577del C (p.Gln193ArgfsTer137) Exon:7/66	Frameshift indel	Likely pathogenic	COL3A1		NM_000090.4(COL3A1):c.2244T>C (p.Gly748=)) Exon:32/51	Synonymous	VUS	PRDM16		NM_022114.4(PRDM16):c.1687A>G (p.Ser563Gly) Exon:9/17	Missense	VUS
22	Marfan	FBN1	rs193922228	NM_000138.4:c.6806T>C (p.Ile2269Thr) Exon:56/66	Missense	Pathogenic	COL3A1		NM_000090.4(COL3A1):c.2092G>A (p.Ala698Thr) Exon:30/52	Missense	VUS	GCKR	rs146053779	NM_001486.4(GCKR):c.1618C>T (p.Arg540Ter) Exon:18/19	Missense	Pathogenic
23	Marfan	FBN1	rs112104270	NM_000138.4:c.5671+1G> A Exon:46/66	Splice site	Pathogenic	FBN2		NM_001999.3(FBN2):c.2893G>A (p.Val965Ile) Exon:23/65	Missense	VUS
24	Marfan	FBN1		NM_000138.5(FBN1):c.7684G>T (p.Gly2562Cys) Exon:62/66 (VUS)	Missense	VUS						FBN2	rs1322008100	NM_001267550.2(TTN):c.95351G>A (p.Arg31784His) Exon:326/363	Missense	VUS
25	Marfan	FBN1		NM_000138.5(FBN1):c.8047C>T (p.Gln2683Ter) Exon:64/66	Missense	Likely pathogenic	FBN2	rs190450	NM_001999.4(FBN2):c.7200T>C (p.Ser2400=) Exon:57/65	Synonymous	VUS	MYH6	rs186265521	NM_000257.4(MYH7):c.732+1G>A Exon:8/40	Splice site	Likely pathogenic
26	Marfan	FBN1	rs397515830	NM_000138.4:c.6119G>A (p.Cys2040Tyr) Exon:50/66	Missense	Likely pathogenic	FBN2	rs154001	NM_001999.3:c.2893G>A (p.Val965Ile) Exon:23/65	Missense	VUS	SELENON	rs761605974	NM_000256.3(MYBPC3):c.3330+2T>G Exon:30/35	Splice site	Likely pathogenic
27	Marfan	FBN1	rs397515830	NM_000138.4:c.6119G>A (p.Cys2040Tyr) Exon:50/66	Missense	Likely pathogenic	FBN2		NM_001999.3(FBN2):c.7200T>C (p.Ser2400=)) Exon:57/65	Synonymous	VUS	LDLR	rs730882099	NM_001267550.2(TTN):c.107377C>T (p.Arg35793Cys) Exon:344/363	Missense	VUS
28	Marfan	FBN1	rs1057524458	NM_000138.4:c.2945G>C (p.Cys982Ser) Exon:25/66	Missense	Pathogenic	FBN2	rs190450	NM_001999.4(FBN2):c.7200T>C (p.Ser2400=) Exon:57/65	Synonymous	VUS	AKAP9	rs575158854	NM_000257.4(MYH7):c.3134G>A (p.Arg1045His) Exon:27/40	Missense	VUS
29	Marfan	FBN1	rs137854466	NM_000138.4:c.8326C>T (p.Arg2776Ter) Exon:66/66	Missense	Pathogenic	TGFBR2	rs79375991	NM_001024847.2:c.458del (p.Lys153SerfsTer35) Exon:4/8	Frameshift indel	Likely pathogenic	DMD	rs794727661	NM_000256.3(MYBPC3):c.821+1G>A Exon:11/35	Splice site	Pathogenic
30	Marfan	FBN1	rs137854466	NM_000138.4:c.8326C>T (p.Arg2776Ter) Exon:66/66	Missense	Pathogenic	TGFBR2	rs79375991	NM_001024847.2:c.458del (p.Lys153SerfsTer35) Exon:4/8	Frameshift indel	Likely pathogenic
31	Marfan	FBN1		NM_000138.5(FBN1):c.5742C>A (p.Cys1914Ter) Exon:47/66	Missense	Likely pathogenic	SDHA	rs112307877	NM_004168.3:c.1945_1946del (p.Leu649GlufsTer4) Exon:15/15	Frameshift indel	Likely pathogenic	SLC25A4		SLC25A4:c.888del (p.Lys296AsnfsTer33) Exon:4/4	Frameshift indel	Likely pathogenic
32	Marfan	FBN1	rs113812345	NM_000138.4:c.1546C>T (p.Arg516Ter) Exon:13/66	Missense	Pathogenic	SDHA	rs9809219	NM_004168.4(SDHA):c.1660C>A (p.Arg554=) Exon:12/15	Synonymous	Likely pathogenic
33	Marfan	FBN1	rs140593	NM_000138.4:c.3037G>A (p.Gly1013Arg) Exon:25/66	Missense	Pathogenic	AKP9	rs779447911	NM_005751.4:c.4960_4961del (p.Arg1654GlyfsTer23) Exon:19/50	Frameshift indel	Likely pathogenic	SDHA	rs112307877	NM_004168.3:c.1945_1946del (p.Leu649GlufsTer4) Exon:15/15	Frameshift indel	Likely pathogenic
34	Marfan	FBN1	rs1555398974	NM_000138.4:c.2849G>A (p.Cys950Tyr) Exon:24/66	Missense	Likely pathogenic	NODAL	rs121909283	NM_018055.5(NODAL):c.778G>C (p.Gly260Arg) Exon:2/3	Missense	Likely pathogenic	SDHA	rs112307877	NM_004168.3:c.1945_1946del (p.Leu649GlufsTer4) Exon:15/15	Frameshift indel	Likely pathogenic
35	Marfan	FBN1	rs1060501055	NM_000138.4:c.7525T>G (p.Cys2509Gly) Exon:61/66	Missense	Likely pathogenic						NODAL	rs121909283	NM_000257.4(MYH7):c.1208G>A (p.Arg403Gln) Exon:13/40	Missense	Pathogenic
36	Marfan	FBN1	rs1555394562	NM_000138.4:c.7134C>G (p.Cys2378Trp) Exon:58/66	Missense	Likely pathogenic	AKP9		NM_005751.5(AKP9):c.4960_4961del (p.Arg1654GlyfsTer23) Exon:19/50	Frameshift indel	Likely pathogenic
37	Marfan	FBN1	rs397515762	NM_000138.4:c.1837+1G>A Exon:15/66	Splice site	Pathogenic	AKP9	rs779447911	NM_005751.4:c.4960_4961del (p.Arg1654GlyfsTer23) Exon:19/50	Frameshift indel	Likely pathogenic	RBM20		RBM20:c.138_141del (p.Pro48SerfsTer55) Exon:1/14	Frameshift indel	Likely pathogenic
38	Marfan	FBN1		NM_000138.5(FBN1):c.2238T>A (p.Tyr746Ter) Exon:19/66	Missense	Likely pathogenic	AKP9	rs779447911	NM_005751.4:c.4960_4961del (p.Arg1654GlyfsTer23) Exon:19/50	Frameshift indel	Likely pathogenic	RYR1		NM_000540.3(RYR1):c.1823_1824del (p.Cys608Ter) Exon:17/106	Frameshift indel	Likely pathogenic
39	Marfan	AKP9	rs779447911	NM_005751.4:c.4960_4961del (p.Arg1654GlyfsTer23) Exon:19/50	Frameshift indel	Likely pathogenic	RYR1	rs749201569	NM_001035.3(RYR2):c.14217dup (p.Ala4740fs) Exon:99/105	Frameshift indel	Likely pathogenic
40	Marfan	FBN1	rs112911555	NM_000138.4:c.2861G>A (p.Arg954His) Exon:25/66	Missense	Likely pathogenic	MYPN	rs71534278	NM_032578.4(MYPN):c.3335C>A (p.Pro1112His) Exon:17/20	Missense	VUS
41	Marfan	FBN1		NM_000138.5(FBN1):c.177T>A (p.Cys59Ter) Exon:3/66	Missense	Likely pathogenic						MYPN	rs71534278	NM_032578.4(MYPN):c.3335C>A (p.Pro1112His) Exon:17/20	Missense	VUS
42	Marfan	FBN1		NM_000138.5(FBN1):c.7178 del G (p.Gly2393 AlafsTer5) Exon:58/66	Frameshift indel	Likely pathogenic						RAF1	rs772390935	NM_002880.4(RAF1):c.118C>T (p.Arg40Cys) Exon:1/17	Missense	VUS
43	Marfan	FBN1		NM_000138.5(FBN1):c.8516del (p.Lys2839ArgfsTer7) Exon:66/66	Frameshift indel	Likely pathogenic	ANK2	rs765274871	NM_001035.3(RYR2):c.14217dup (p.Ala4740fs) Exon:99/105	Frameshift indel	VUS
44	Marfan	FBN1		NM_000138.5(FBN1):c.1427G>A (p.Cys476Tyr) Exon:12/66 (VUS)	Missense	VUS						DES	rs41272699	NM_001927.4(DES):c.638C>T (p.Ala213Val) Exon:2/9	Missense	Pathogenic
45	Marfan				Missense		FBN1		NM_000138.5(FBN1):c.1415G>A (p.Tyr472=)) Exon:12/66	Synonymous	VUS	PRDM16	rs200278862	NM_022114.4(PRDM16):c.1537G>A (p.Gly513Ser) Exon:18/19	Missense	VUS
46	Marfan	FBN1	rs990134651	NM_000138.4:c.3211A>G (p.Ile1071Val) Exon:27/66	Missense	VUS						LDLR	rs141095938	NM_000527.5(LDLR):c.1710C>T (p.Leu570=) Exon:12/18	Synonymous	VUS
47	Marfan	FBN1		NM_000138.5(FBN1):c.5728G>T (p.Gly1910Cys) Exon:47/66 (VUS)	Missense	VUS						RBM20		RBM20:c.146_147del AG (p.Gln49ProfsTer29) Exon:1/14	Frameshift indel	Pathogenic
48	Marfan	FBN1	rs794728165	NM_000138.4:c.1090C>T (p.Arg364Ter) Exon:10/66	Missense	Pathogenic						SCN5A	rs137854617	NM_000335.5(SCN5A):c.3157G>T (p.Glu1053Ter) Exon:17/28	Missense	Pathogenic
49	Marfan	FBN1		NM_000138.5(FBN1):c.4970_4984 del TCTGTGGTCCAGGGA Exon:41/66	Inframe deletion	VUS						DOLK	rs371529625	NM_014908.4(DOLK):c.898C>T (p.Leu300Phe) Exon:1/1	Missense	VUS
50	Marfan	FBN1		NM_000138.5(FBN1):c.449G>T (p.Cys150Phe) Exon:6/66 (VUS)	Missense	VUS						ALMS1	rs746145270	NM_001378454.1(ALMS1):c.4267A>T (p.Thr1423Ser) Exon:8/23	Missense	VUS
51	Marfan	FBN1		NM_000138.5(FBN1):c.4383C>A (p.Cys1461Ter) Exon:36/66	Missense	Likely pathogenic	KCNE1	rs1805128	NM_000219.6(KCNE1):c.253G>A (p.Asp85Asn) Exon:4/4	Missense	Pathogenic
52	Marfan	GCKR	rs8179249	NM_001486.3:c.1619G>A (p.Arg540Gln) Exon:18/19	Missense	VUS	FBN1	rs794728165	NM_000138.4:c.1090C>T (p.Arg364Ter) Exon:10/66	Missense	Pathogenic
53	Marfan	FBN1		NM_000138.5(FBN1):c.6772T>A (p.Cys2258Ser) Exon:56/66	Missense	VUS	GCRK	rs146053779	NM_001486.4(GCKR):c.1618C>T (p.Arg540Ter) Exon:18/19	Missense	Likely pathogenic	CREB3L3	rs199855279	NM_032607.3(CREB3L3):c.700C>G (p.Leu234Val) Exon:6/10	Missense	VUS
54	Marfan	FBN1		NM_000138.5(FBN1):c.6734G>A (p.Cys2245Tyr) Exon:55/66	Missense	Pathogenic						HCN4		HCN4:c.176_177insCCCCGGG (p.Ala60ProfsTer67) Exon:1/8	Frameshift indel	Likely pathogenic
55	Marfan	FBN1	rs113812345	NM_000138.4:c.1546C>T (p.Arg516Ter) Exon:13/66	Missense	Pathogenic	HFE	rs1800562	NM_000410.3:c.845G>A (p.Cys282Tyr) Exon:4/6	Missense	Pathogenic	DSP	rs1487814687	NM_004415.4(DSP):c.5673_5674dup (p.Lys1892fs) Exon:24/24	Frameshift indel	Pathogenic
56	Marfan	FBN1		NM_000138.5(FBN1):c.7376G>A (p.Cys2459Tyr) Exon:60/66	Missense	Likely pathogenic
57	Marfan	FBN1	rs794728162	NM_000138.4:c.640G>A (p.Gly214Ser) Exon:7/66	Missense	Pathogenic
58	Marfan	FBN1		NM_000138.5(FBN1):c.5846dup (p.Asn1949LysfsTer12) Exon:48/66	Frameshift indel	Likely pathogenic
59	Marfan	FBN1	rs113812345	NM_000138.4:c.1546C>T (p.Arg516Ter) Exon:13/66	Missense	Pathogenic
60	Marfan	FBN1	rs794728319	NM_000138.4:c.7039_7040del (p.Met2347ValfsTer19) Exon:58/66	Frameshift indel	Pathogenic
61	Marfan
62	Marfan	FBN1		NM_000138.5(FBN1):c.5988C>G (p.Tyr1996Ter) Exon:49/66	Missense	Likely pathogenic
63	Marfan	FBN1	rs794728335	NM_000138.4:c.6425G>A (p.Cys2142Tyr) Exon:53/66	Missense	Pathogenic
64	Marfan	FBN1	rs113905529	NM_000138.4:c.493C>T (p.Arg165Ter) Exon:6/66	Missense	Pathogenic	MYO6	rs551348450	NM_004999.4(MYO6):c.2751dup (p.Gln918fs) Exon:26/35	Frameshift indel	Pathogenic
1	Loeys dietz ii	TGFBR2	rs79375991	NM_001024847.2:c.458del (p.Lys153SerfsTer35) Exon:4/8	Frameshift indel	Likely pathogenic	MYO6	rs551348450	NM_004999.4(MYO6):c.2751dup (p.Gln918fs) Exon:26/35	Frameshift indel	Pathogenic	MYBPC3	rs727504288	NM_000256.3(MYBPC3):c.2441_2443delAGA (p.Lys814del) Exon:25/35	Inframe deletion	Likely pathogenic
2	Loeys dietz ii	TGFBR2	rs34833812	NM_001024847.2:c.1019C>T (p.Thr340Met) Exon:5/8	Missense	Pathogenic	MYLK2	rs121908107	NM_033118.4(MYLK2):c.260C>T (p.Ala87Val) Exon:3/13	Missense	Pathogenic	MYBPC3	rs727504288	NM_000256.3(MYBPC3):c.2441_2443delAGA (p.Lys814del) Exon:25/35	Inframe deletion	Likely pathogenic
3	Loeys dietz ii	TGFBR2	rs79375991	NM_001024847.2:c.458del (p.Lys153SerfsTer35) Exon:4/8	Frameshift indel	Likely pathogenic	SCN3B	rs121918282	NM_001040151.2(SCN3B):c.29T>C (p.Leu10Pro) Exon:2/5	Missense	Pathogenic	MYBPC3	rs727504288	NM_000256.3(MYBPC3):c.2441_2443delAGA (p.Lys814del) Exon:25/35	Inframe deletion	Likely pathogenic
4	Loeys dietz ii	TGBR2		TGBR2:c.458del (p.Lys153SerfsTer35) Exon:4/8	Frameshift indel	Likely pathogenic	MYBPC3	rs727504288	NM_000256.3(MYBPC3):c.2441_2443delAGA (p.Lys814del) Exon:25/35	Inframe deletion	Likely pathogenic	NOTCH1		NM_017617.5(NOTCH1):c.5345A>C (p.Lys1782Thr) Exon:28/34	Missense	VUS
5	Loeys dietz ii	TGFBR2	rs79375991	NM_001024847.2:c.458del (p.Lys153SerfsTer35) Exon:4/8	Frameshift indel	Likely pathogenic	HFE	rs1800562	NM_000410.3:c.845G>A (p.Cys282Tyr) Exon:4/6	Missense	Pathogenic	MYBPC3	rs727504288	NM_000256.3(MYBPC3):c.2441_2443delAGA (p.Lys814del) Exon:25/35	Inframe deletion	Likely pathogenic
6	Loeys dietz ii	TGFBR2	rs79375991	NM_001024847.2:c.458del (p.Lys153SerfsTer35) Exon:4/8	Frameshift indel	Likely pathogenic	NOTCH1		NM_017617.5(NOTCH1):c.5345A>C (p.Lys1782Thr) Exon:28/34	Missense	VUS	MYBPC3	rs727504288	NM_000256.3(MYBPC3):c.2441_2443delAGA (p.Lys814del) Exon:25/35	Inframe deletion	Likely pathogenic
7	Loeys dietz	TGFBR1	rs886038919	NM_001306210.1:c.769A>G (p.Met257Val) Exon:4/9	Missense	Likely pathogenic	FBN2		NM_001999.3(FBN2):c.4785C>Tc.4785C>T (p.Thr1595=)) Exon:37/65	Synonymous	VUS	TTN-AS1		TTN-AS1:c.2044-15232_2044-15231 ins CTGTTCTCT	Splice site	Likely pathogenic
8	Loeys dietz ii	TGFBR2	rs79375991	NM_001024847.2:c.458del (p.Lys153SerfsTer35) Exon:4/8	Frameshift indel	Likely pathogenic	FBN2	rs757052151	NM_001999.3:c.8705C>A (p.Ala2902Asp) Exon:65/65	Missense	VUS	TTN		NM_001267550.2(TTN):c.91097_91100del (p.Arg30366IlefsTer24) Exon:335/363	Frameshift indel	Likely pathogenic
9	Loeys dietz	TGFBR2	rs752580104	NM_003242.5:c.383del (p.Lys128SerfsTer) Exon:	Frameshift indel	Likely pathogenic	FBN2	rs154001	NM_001999.3:c.2893G>A (p.Val965Ile) Exon:23/65	Missense	VUS	ABCG8	rs137852991	NM_022437.3(ABCG8):c.1234C>T (p.Arg412Ter) Exon:9/13	Missense	Pathogenic
10	Loeys dietz	TGFBR1	rs767589799	NM_004612.4(TGFBR1):c.1425G>T (p.Trp475Cys) Exon:9/9	Missense	Likely pathogenic						TRIM63	rs200811483	NM_032588.4(TRIM63):c.224G>A (p.Cys75Tyr) Exon:2/9	Missense	VUS
11	Loeys dietz i	FBN1	rs397515762	NM_000138.4:c.1837+1G>A Exon:15/66	Splice site	Pathogenic						MYPN		NM_032578.4(MYPN):c.2671del (p.Ile891Ter) Exon:12/20	Frameshift indel	Likely pathogenic
12	Loeys dietz ii	TGFBR2	rs79375991	NM_001024847.2:c.458del (p.Lys153SerfsTer35) Exon:4/8	Frameshift indel	Likely pathogenic	PRKAG2		PRKAG2:c.593del (p.Pro198ArgfsTer56) Exon:4/16	Frameshift indel	Likely pathogenic
13	Loeys dietz i	TGFBR1	rs1564161322	NM_001306210.1:c.617C>T (p.Ala206Val) Exon:4/9	Missense	VUS	SCN5A	rs7626962	NM_000335.5(SCN5A):c.3305C>T (p.Ser1102Phe) Exon:18/28	Missense	Pathogenic
14	Loeys dietz ii	TGFBR2	rs79375991	NM_001024847.2:c.458del (p.Lys153SerfsTer35) Exon:4/8	Frameshift indel	Likely pathogenic	SDHA	rs112307877	NM_004168.3:c.1945_1946del (p.Leu649GlufsTer4) Exon:15/15	Frameshift indel	Likely pathogenic
15	Loeys dietz ii	TGFBR2	rs79375991	NM_001024847.2:c.458del (p.Lys153SerfsTer35) Exon:4/8	Frameshift indel	Likely pathogenic	MYBPC3	rs727504288	NM_000256.3(MYBPC3):c.2441_2443delAGA (p.Lys814del) Exon:25/35	Inframe deletion	Likely pathogenic
16	Loeys dietz i	TGFB2	rs757551766	NM_001135599.2:c.484G>A (p.Val162Ile) Exon:3/8	Missense	VUS
1	Beals hecht	FBN2	rs757052151	NM_001999.3:c.8705C>A (p.Ala2902Asp) Exon:65/65	Missense	VUS	SDHA	rs112307877	NM_004168.3:c.1945_1946del (p.Leu649GlufsTer4) Exon:15/15	Frameshift indel	Likely pathogenic	MYBPC3	rs727504288	NM_000256.3(MYBPC3):c.2441_2443delAGA (p.Lys814del) Exon:25/35	Inframe deletion	Likely pathogenic
2	Beals hecht	FBN2	rs780589159	NM_001999.4(FBN2):c.1961G>A (p.Arg654His) Exon:14/65	Missense	VUS	TGFBR2	rs79375991	NM_001024847.2:c.458del (p.Lys153SerfsTer35) Exon:4/8	Frameshift indel	Likely pathogenic	MYBPC3	rs727504288	NM_000256.3(MYBPC3):c.2441_2443delAGA (p.Lys814del) Exon:25/35	Inframe deletion	Likely pathogenic
3	Beeals hecht	APOE	rs121918393	NM_000041.4(APOE):c.460C>A (p.Arg154Ser) Exon:4/4	Missense	Pathogenic	FBN2	rs28763954	NM_001999.4(FBN2):c.976C>T (p.Pro326Ser) Exon:8/65	Missense	VUS	TTN		NM_001267550.2(TTN):c.44597A>G (p.Glu14866Gly) Exon:242/363	Missense	VUS
4	Beals hecht	TTN		NM_001267550.2(TTN):c.33083_33086 (p.Tyr11029Ter) Exon:135/363	Missense	Likely pathogenic	FBN2		NM_001999.3(FBN2):c.829G>A (p.Val277Ile) Exon:7/65	Missense	VUS
5	Beals hecht	LDB3	rs45487699	NM_007078.3(LDB3):c.566C>T (p.Ser189Leu) Exon:5/14	Missense	Pathogenic	FBN2		NM_001999.3(FBN2):c.8274C>Tc.8274C>T (p.Ser2758=)) Exon:64/65	Synonymous	VUS
6	Beals hecht	APOB		APOB:c.2047G>T (p.Ala683Ser) Exon:14/29	Missense	VUS	FBN2	rs190450	NM_001999.4(FBN2):c.7200T>C (p.Ser2400=) Exon:57/65	Synonymous	VUS
7	Beals hecht	TTN-ASN1	rs68080670	NR_038271.1n.446+8403C>T Exon:1/7	Non-coding	VUS	FBN2	rs775848753	NM_001999.3:c.7660T>G (p.Phe2554Val) Exon:60/65	Missense	VUS
8	Beals hecht	Apoc4-apoc2		APOC4-APOC2:c.1436A>C Exon:6/6	Missense	Pathogenic	FBN2		NM_001999.3(FBN2):c.6931A>G (p.Met2311Val) Exon:55/65	Missense	VUS	APOC2		APOC2:c.229A>C (p.Lys77Gln) Exon:4/4	Missense	VUS
9	Beals hecht	ANK2	rs1396114703	NM_015141.4(GPD1L):c.995A>C (p.Tyr332Ser) Exon:15/46	Missense	VUS	FBN2	rs11955288	NM_001999.4(FBN2):c.5823T>C (p.His1941=) Exon:46/65	Synonymous	VUS	PDLIM3		PDLIM3:c.995A>C (p.Tyr332Ser) Exon:8/8	Missense	VUS
10	Beals hecht	DSP	rs771721410	NM_004415.4(DSP):c.4466T>G (p.Leu1489Arg) Exon:23/24	Missense	VUS	FBN2		NM_001999.3(FBN2):c.7200T>C (p.Ser2400=)) Exon:57/65	Synonymous	VUS	SCN2B	rs764221630	NM_004588.5(SCN2B):c.191C>T (p.Ser64Phe) Exon:1/17	Missense	Likely pathogenic
11	Beals hecht	FKRP	rs28937900	NM_024301.5(FKRP):c.826C>A (p.Leu276Ile) Exon:4/4	Missense	Pathogenic	FBN2		NM_001999.3(FBN2):c.7200T>C (p.Ser2400=)) Exon:57/65	Synonymous	VUS
12	Beals hecht	ALMS1		NM_015120.4(ALMS1):c.72_74 del GGA (p.Glu29del) Exon:1/23	Inframe deletion	VUS	FBN2		NM_001999.3(FBN2):c.7200T>C (p.Ser2400=)) Exon:57/65	Synonymous	VUS	DSP	rs1338201926	NM_004415.4(DSP):c.2482A>G (p.Met828Val) Exon:15/24	Missense	VUS
13	Beals hecht	APOC4-APOC2	rs5122	NR_037932.1n.1385G>A Exon:5/6	Non-coding	Pathogenic						TMPO	rs200124801	NM_001032283.3(TMPO):c.565+1467C>G	Splice site	Likely pathogenic
1	UCTD						LAMA2	rs748541803	NM_000426.4(LAMA2):c.4936G>A (p.Glu1646Lys) Exon:35/65	Missense	VUS	MYBPC3	rs727504288	NM_000256.3(MYBPC3):c.2441_2443delAGA (p.Lys814del) Exon:25/35	Inframe deletion	Likely pathogenic
2	UCTD	SMAD3		SMAD3:c.205A>Cc.205A>C (p.Arg69=)) Exon:1/9	Synonymous	VUS	SDHA	rs112307877	NM_004168.3:c.1945_1946del (p.Leu649GlufsTer4) Exon:15/15	Frameshift indel	Likely pathogenic	MYBPC3	rs727504288	NM_000256.3(MYBPC3):c.2441_2443delAGA (p.Lys814del) Exon:25/35	Inframe deletion	Likely pathogenic
3	UCTD						SDHA	rs112307877	NM_004168.3:c.1945_1946del (p.Leu649GlufsTer4) Exon:15/15	Frameshift indel	Likely pathogenic	MYBPC3	rs727504288	NM_000256.3(MYBPC3):c.2441_2443delAGA (p.Lys814del) Exon:25/35	Inframe deletion	Likely pathogenic
4	UCTD	HFE	rs1800562	NM_000410.3:c.845G>A (p.Cys282Tyr) Exon:4/6	Missense	Pathogenic	TRDN	rs753514580	NM_006073.4(TRDN):c.1050del (p.Glu351fs) Exon:12/41	Frameshift indel	Likely pathogenic	MYBPC3	rs727504288	NM_000256.3(MYBPC3):c.2441_2443delAGA (p.Lys814del) Exon:25/35	Inframe deletion	Likely pathogenic
5	UCTD	DES	rs769096434	NM_001927.3:c.525_526del (p.Val176ArgfsTer48) Exon:1/9	Frameshift indel	Pathogenic	DSP		NM_004415.4(DSP):c.16_22del (p.Gly6ThrfsTer10) Exon:1/24	Frameshift indel	Likely pathogenic	MYBPC3	rs727504288	NM_000256.3(MYBPC3):c.2441_2443delAGA (p.Lys814del) Exon:25/35	Inframe deletion	Likely pathogenic
6	UCTD	DES	rs769096434	NM_001927.3:c.525_526del (p.Val176ArgfsTer48) Exon:1/9	Frameshift indel	Pathogenic	MYBPC3	rs727504288	NM_000256.3(MYBPC3):c.2441_2443delAGA (p.Lys814del) Exon:25/35	Inframe deletion	Likely pathogenic
7	UCTD	SOS1		NM_005633.4(SOS1):c.3724del (p.Ser1242ValfsTer37) Exon:23/23	Frameshift indel	Likely pathogenic	MYBPC3	rs727504288	NM_000256.3(MYBPC3):c.2441_2443delAGA (p.Lys814del) Exon:25/35	Inframe deletion	Likely pathogenic
8	UCTD	MYBPC3	rs727504288	NM_000256.3(MYBPC3):c.2441_2443delAGA (p.Lys814del) Exon:25/35	Inframe deletion	Likely pathogenic
9	UCTD	MYBPC3	rs727504288	NM_000256.3(MYBPC3):c.2441_2443delAGA (p.Lys814del) Exon:25/35	Inframe deletion	Likely pathogenic
10	UCTD	TTN		NM_001267550.2(TTN):c.91097_91100del (p.Arg30366IlefsTer24) Exon:335/363	Frameshift indel	Likely pathogenic
11	UCTD	SDHA	rs112307877	NM_004168.3:c.1945_1946del (p.Leu649GlufsTer4) Exon:15/15	Frameshift indel	Likely pathogenic	TTN	rs1227198694	NM_001267550.2(TTN):c.3664C>T (p.Gln1222Ter) Exon:21/363	Missense	Likely pathogenic
12	UCTD	ZBTB17	rs138897393	NM_001287603.1:c.317C>T (p.Thr106Met) Exon:4/16	Missense	VUS						TTN		NM_001267550.2(TTN):c.17913C>A (p.Asp5971Glu) Exon:61/363	Missense	VUS
13	UCTD	TNNT2	rs200754249	NM_000364.3(TNNT2):c.113C>T (p.Ala38Val) Exon:6/16	Missense	Pathogenic
14	UCTD	TTN-ASN1	rs534881266	NR_038271.1n.447-22390C>T Exon:1/7	Non-coding	VUS
15	UCTD	MYPN		NM_032578.4(MYPN):c.2671del (p.Ile891Ter) Exon:12/20	Frameshift indel	Likely pathogenic	ZBTB17	rs770511924	NM_003443.3(ZBTB17):c.156C>A (p.Asp52Glu) Exon:2/11	Missense	VUS
16	UCTD	DES	rs769096434	NM_001927.3:c.525_526del (p.Val176ArgfsTer48) Exon:1/9	Frameshift indel	Pathogenic	AKAP9	rs779447911	NM_005751.4:c.4960_4961del (p.Arg1654GlyfsTer23) Exon:19/50	Frameshift indel	Likely pathogenic
17	UCTD	AKP9	rs779447911	NM_005751.4:c.4960_4961del (p.Arg1654GlyfsTer23) Exon:19/50	Frameshift indel	Likely pathogenic
18	UCTD	AKP9	rs779447911	NM_005751.4:c.4960_4961del (p.Arg1654GlyfsTer23) Exon:19/50	Frameshift indel	Likely pathogenic	PRDM16	rs779426991	NM_022114.4(PRDM16):c.3354GGA[5] (p.Glu1121_Asp1122insGlu) Exon:15/17	Inframe deletion	VUS
19	UCTD	AKP9	rs779447911	NM_005751.4:c.4960_4961del (p.Arg1654GlyfsTer23) Exon:19/50	Frameshift indel	Likely pathogenic	GJA5		GJA5:c.795del (p.Asp266ThrfsTer118) Exon:2/2	Frameshift indel	Likely pathogenic
20	UCTD	AKP9	rs779447911	NM_005751.4:c.4960_4961del (p.Arg1654GlyfsTer23) Exon:19/50	Frameshift indel	Likely pathogenic	COL5A2	rs555111281	NM_000393.3:c.3826A>G (p.Ser1276Gly) Exon:51/54	Missense	VUS
21	UCTD	SDHA	rs112307877	NM_004168.3:c.1945_1946del (p.Leu649GlufsTer4) Exon:15/15	Frameshift indel	Likely pathogenic
22	UCTD	SDHA	rs112307877	NM_004168.3:c.1945_1946del (p.Leu649GlufsTer4) Exon:15/15	Frameshift indel	Likely pathogenic
23	UCTD	SDHA	rs112307877	NM_004168.3:c.1945_1946del (p.Leu649GlufsTer4) Exon:15/15	Frameshift indel	Likely pathogenic	RYR2		NM_001035.3(RYR2):c.13811A>G (p.Lys4604Arg) Exon:95/105	Missense	VUS
24	UCTD	RYR2	rs749201569	NM_001035.2:c.14217del (p.Phe4739LeufsTer15) Exon:99/105	Frameshift indel	Likely pathogenic
25	UCTD	RYR2	rs749201569	NM_001035.2:c.14217del (p.Phe4739LeufsTer15) Exon:99/105	Frameshift indel	Likely pathogenic	HCN4		HCN4:c.3228del (p.Gly1077AlafsTer104) Exon:8/8	Frameshift indel	Likely pathogenic	NOTCH1		NM_017617.5(NOTCH1):c.5230T>G (p.Phe1744Val) Exon:28/34	Missense	VUS
26	UCTD	TPM1		TPM1:c.230del (p.Lys77ArgfsTer9) Exon:2/10	Frameshift indel	Likely pathogenic	SDHA	rs112307877	NM_004168.3:c.1945_1946del (p.Leu649GlufsTer4) Exon:15/15	Frameshift indel	Likely pathogenic	RYR2	rs749201569	NM_001035.2:c.14217del (p.Phe4739LeufsTer15) Exon:99/105	Frameshift indel	Likely pathogenic
27	UCTD	RYR2	rs749201569	NM_001035.2:c.14217del (p.Phe4739LeufsTer15) Exon:99/105	Frameshift indel	Likely pathogenic	COL5A1	rs751014814	NM_000093.5(COL5A1):c.5350G>A (p.Ala1784Thr) Exon:65/66	Missense	VUS
28	UCTD	RYR1		NM_000540.3(RYR1):c.10261G>A (p.Val3421Ile) Exon:71/105	Missense	VUS
29	UCTD	NOTCH1	rs761020817	NM_017617.4:c.4732_4734del (p.Val1578del) Exon:26/34	Inframe deletion	VUS
30	UCTD	HADHA		HADHA:c.658C>T (p.Gln220Ter) Exon:7/20	Missense	Likely pathogenic	TTN		NM_001267550.2(TTN):c.32591del (p.Lys10864ArgfsTer17) Exon:131/363	Frameshift indel	Likely pathogenic	NOTCH1		NM_017617.5(NOTCH1):c.5345A>C (p.Lys1782Thr) Exon:28/34	Missense	VUS
31	UCTD	ZHX3	rs150841576	NM_015035.3:c.233C>T (p.Ser78Phe) Exon:3/4	Missense	VUS
32	UCTD	ACTN2		ACTN2:c.674T>C (p.Ile225Thr) Exon:7/21	Missense	VUS
33	UCTD	KCNH2	rs794728455	NM_000238.3:c.2775del (p.Pro926ArgfsTer48) Exon:12/15	Frameshift indel	Likely pathogenic
34	UCTD	PRMD16	rs572178955	NM_022114.3:c.3221C>T (p.Ser1074Leu) Exon:14/17	Missense	VUS	ACTA1	rs770509913	NM_001100.4(ACTA1):c.661_663del (p.Val221del) Exon:4/7	Inframe deletion	VUS
35	UCTD	TNNT2	rs397516470	NM_000364.3:c.517_519del (p.Glu173del) Exon:12/16	Inframe deletion	Pathogenic
1	Ehlers danlos	COL5A2	rs376971803	NM_000393.3:c.3733C>T (p.Pro1245Ser) Exon:51/54	Missense	VUS	MIB1	rs200035428	NM_020774.4(MIB1):c.2827G>T (p.Val943Phe) Exon:20/21	Missense	Pathogenic
2	Ehlers danlos	COL5A2		NM_000393.5(COL5A2):c.2355del (p.Gly786ValfsTer38) Exon:35/54	Frameshift indel	Likely pathogenic	SDHA	rs112307877	NM_004168.3:c.1945_1946del (p.Leu649GlufsTer4) Exon:15/15	Frameshift indel	Likely pathogenic	HCN4A		HCN4A:c.176_177insCCCCCGG (p.Ala60ProfsTer67) Exon:1/8	Frameshift indel	Likely pathogenic
3	Ehlers danlos	COL5A1		NM_000093.5(COL5A1):c.4706del (p.Pro1569ArgfsTer50) Exon:62/66	Frameshift indel	Likely pathogenic	JAG1	rs794727618	NM_000214.3(JAG1):c.601C>T (p.Arg201Cys) Exon:4/26	Missense	Likely pathogenic
4	Ehlers danlos	MYLK	rs770373926	NM_053025.3:c.472del (p.Glu158SerfsTer79) Exon:7/34	Frameshift indel	Likely pathogenic	COL3A1		NM_000090.4(COL3A1):c.2744G>A (p.Gly915Asp) Exon:39/51	Missense	VUS
5	Ehlers danlos	APOE	rs769452	NM_000041.3(APOE):c.388T>C (p.Cys130Arg) Exon:3/4	Missense	Pathogenic	COL3A1		NM_000090.4(COL3A1):c.2092G>A (p.Ala698Thr) Exon:30/51	Missense	VUS
6	Ehlers danlos	DNAJC19	rs754317673	NM_145261.4(DNAJC19):c.202G>A (p.Gly68Ser)	Missense	VUS	COL3A1		NM_000090.4(COL3A1):c.2092G>A (p.Ala698Thr) Exon:30/51	Missense	VUS	LAMA2	rs754714449	NM_000426.4(LAMA2):c.2564C>T (p.Pro855Leu) Exon:19/65	Missense	VUS
7	Ehlers danlos	TTN		NM_001267550.2(TTN):c.70258C>A (p.Pro23420Thr) Exon:326/363	Missense	VUS	COL3A1		NM_000090.4(COL3A1):c.4059T>G (p.Gln1353=)) Exon:50/51	Synonymous	VUS
8	Weill marchesanni	TGFB3		TGFB3:c.884del (p.Gly295ValfsTer74) Exon:5/7	Frameshift indel	Likely pathogenic	TPM1		TPM1:c.230del (p.Lys77ArgfsTer9) Exon:2/10	Frameshift indel	Likely pathogenic
